# Supplementary material for: Does Placement of Timing Sensors and Sprinting Model Alter Force–Velocity Metrics? A GNSS Simulation Study
Source: Sensors (Basel). 2026 Jul 22;26(14):4642. doi: 10.3390/s26144642 (PMC13416514; doi:10.3390/s26144642)
Supplement: Supplementary file 1 [file sensors-26-04642-s001.zip]

Archive with 1 entries (1 files):
- sensors-4414544-supplementary.pdf
